# Supplementary material for: Gap-enhanced Raman tags for physically unclonable anticounterfeiting labels
Source: Nat Commun. 2020 Jan 24;11:516. doi: 10.1038/s41467-019-14070-9 (PMC6981139; doi:10.1038/s41467-019-14070-9)
Supplement: Supplementary file 3 — Source Data [file 41467_2019_14070_MOESM3_ESM.xlsx]

## Sheet: Figure 5g
Figure 5g		I for the same PUF labels-training(%)	I for different PUF labels-training(%)	I for the same PUF labels-test(%)	I for different PUF labels-test(%)
		94.56	60.36	94.08	62.8
		94	59.96	93.72	62.92
		94.56	60.4	95.08	63
		93.6	61.12	94.12	66.44
		93.24	61.68	93.96	65.84
		94.68	61.44	94.56	66.8
		94.32	60.32	94.52	65.44
		94.24	60.6	94.28	64.96
		94.32	60.68	94.64	64.56
		94.04	60.92	94.08	65.48
		93.72	60.48	93.6	65.52
		94	61.04	94.4	65.08
		93.88	60.6	93.96	63.32
		93.16	60.4	92.96	62.76
		94.56	60.92	93.96	63.24
		92.92	61.56	94.72	65.76
		92.8	60.88	95.12	66.12
		93.16	61.24	95.04	65.52
		92.92	60.12	94.04	64.4
		92.8	59.96	94.16	64.28
		93.88	60.48	94.6	63.92
		93.92	61.4	94.44	63.88
		92.92	62.6	94.8	65.08
		93.32	62.8	94.84	65.16
		93.2	60.44	93.76	65.64
		92.28	59.4	94.08	65.6
		93.72	59.92	94.48	65.8
		92.64	59.88	95.64	66.32
		92.76	60.8	95.36	66.68
		93.32	57.68	95.56	66.72
		93.48	60.24	94.52	65.96
		90.12	60.84	94.56	66.08
		90.08	60.4	94.92	66.36
		94.04	56.44	93.64	59.28
		94.32	57.24	94.16	59.64
		94.44	57.52	94.68	58.72
		92.8	57.32	93.48	62.24
		93.08	57.76	92.56	62.88
		93.88	56.96	93.72	62.64
		93.4	58.32	93.04	65.52
		93	58.92	92.88	64.88
		93.28	58.88	94.48	65.2
		93.08	60.12	94.72	63.76
		93.12	59.76	93.92	64.32
		93.16	59.52	94.48	64.08
		94.76	60.6	94.64	65.84
		94.12	59.44	93.6	65.28
		94.64	59.8	94.88	65.52
		93.88	58.12	94.96	64.4
		93.44	58.84	94.32	63.96
		93.8	58.68	95.68	64.8
		93.04	60.76	94.44	65.6
		93.36	60.68	94.08	65.52
		93.2	60.32	94.36	66.12
		94.4	59.56	94.96	64.32
		94.44	59.68	94.28	64.68
		94.84	59.36	94.68	64.96
		92.28	60	94.36	63.44
		92.12	59.44	94.16	63.72
		92.48	60	94.6	63.44
		94.24	58.96	93.8	64.48
		93.84	59.04	93.2	64.44
		94.16	59.4	94.12	64.8
		93.44	61.28	93.96	60.2
		92.6	60.6	93.44	60.32
		94.04	60.64	95	60.12
		94.36	62.32	93.4	62.2
		92.72	62.68	92.96	63.64
		94.6	62.72	93.08	63.48
		94.52	62.8	94.08	62.4
		93.92	63.2	93.68	62.16
		94.52	62.32	94.16	62.96
		94.64	62.88	92.16	62.44
		93.84	62.92	92.56	62.24
		94.88	63.44	92.64	62.32
		95.48	61	93.56	63.96
		95.52	61.08	93.64	63.68
		95.96	61.84	93.84	64.24
		93.2	59.6	92.2	63.4
		92.76	59.52	93.16	63.92
		93.8	58.92	93.12	64.2
		92.88	61.12	93.56	64.24
		93.16	60.76	93.92	64.08
		93.24	61.4	94.12	64.08
		93.16	58.44	94.16	63.68
		93.56	58.44	93.52	63.72
		93.84	58.32	94.16	64.36
		92.64	60.88	93.64	62.6
		91.72	60.32	93.4	63.2
		93.48	60	94.56	63.04
		93.28	58.76	94.68	64.6
		92.48	59.16	94.12	64.56
		93.04	59.36	94.88	64
		93.92	59.84	94.2	63.04
		93.48	59.12	94.92	63.16
		94.36	59.16	95.44	63.32
		92.32	60.88		67.08
		92.36	61.68		66.48
		92.84	60.36		67.2
		94.56	63.68		65.36
		94.2	63.92		64.8
		94.12	63.88		64.56
		95.84	61.72		65.8
		95.4	62.44		65.68
		95.8	62.12		65.48
		93.36	61.28		63.32
		93.92	61.4		63
		93.28	60.64		63.48
		94.12	61.24		66.16
		93.04	61.88		66.36
		94.68	61.88		66
		92.88	60.12		64.64
		92.08	60.84		64.52
		93.2	61.64		64.32
		93.6	59.56		64.36
		92.24	59.56		65.4
		93.76	59.84		65.16
		92.56	64.16		65.72
		93.4	63.76		65.52
		94.04	64.44		65.4
		94.4	63.12		66.48
		95.16	63.4		66.36
		95.08	63.2		66.64
		95.16	62.12		65.16
		95.36	62.16		65.44
		96.12	62.44		65.64
		94.44	64.08		59.68
		94.16	64.2		60.12
		95.08	63.8		59.36
		94.6	63.28		62.96
		94.36	63.36		63.52
		94.72	63.24		63.2
		94.4	61.12		65.84
		93.88	61.8		65.28
		94.12	61.08		65.68
		93.24	58.36		63.52
		93.16	58.12		64
		94.4	58.68		64
		94.24	61.08		64.88
		93.76	60.64		64.56
		94	60.92		64.56
		94.2	61		64.64
		93.2	61.28		64.52
		93.88	61.4		65.04
		94.04	61.92		65.68
		93.68	62.64		65.68
		94.52	62.8		66.2
		94.08	60.36		64.48
		93.76	60.8		65
		94.72	60.76		65.04
		93.96	59.48		63.44
		93.28	59.48		63.88
		94.52	59.4		63.36
		93.84	61.12		64.88
		93.68	61.36		64.76
		93.68	62.08		64.8
		92.96	64.12		60.92
		92	64.8		60.96
		93.68	64.56		60.52
		94.76	56.92		62.28
		93.8	57.36		63.72
		94.24	56.96		63.88
		93	56.88		63.92
		91.8	58.12		63.6
		93.12	57.96		64.24
		92.84	59.24		62.68
		92.52	58.08		62.48
		92.16	59.16		62.08
		92.84	59.2		63.8
		92.48	59.68		64.32
		93.08	59.28		64.4
		92.48	58.6		64.28
		92.48	58.52		64.64
		93.36	58.96		64.92
		92.72	62.88		64
		92.2	62.68		64
		93.08	62.6		64
		93.64	60.64		63.36
		93	60.8		63.56
		93.92	60.48		64.12
		94.4	60.44		63.16
		93.84	61.4		63.6
		93.76	61.48		63.04
		93.36	63.2		65.4
		93.44	63.16		65.04
		94.56	62.76		64.8
		94.44	60		62.92
		94.36	60.68		63.2
		94.32	60.08		63.28
		93.16	60.76		66.56
		92.4	60.48		66.12
		93.88	60		66.92
		93.32	58.44		65.88
		93.64	59.12		65
		93.6	59.48		65.08
		94.28	62.4		66.72
		93.68	62.44		66.36
		94.12	62.72		66.4
		94.04	61.92		63.84
		93.92	61.04		63.44
		93.96	61.88		64.08
		94.56	57.88		66.12
		94.68	57.2		66.64
		94.76	57.08		65.96
		94.52	60.44		64.84
		93.84	60.36		64.16
		93.88	60.64		64.2
			61.04		64.24
			61.52		65.6
			61.52		65.36
			59.44		64.88
			59.64		65.32
			60.12		65.52
			61.16		66.6
			60.72		66.64
			61.44		67.08
			61		65.52
			60.72		65.56
			61.32		65.84
			61.24		59.8
			60.64		60.4
			60.92		59.32
			59.72		62.84
			59.24		63.32
			59.76		63.16
			61		65.16
			62.2		64.76
			62.24		64.92
			59.72		63.4
			59		63.64
			59.2		63.56
			59.32		65.16
			60.4		64.68
			57.68		64.6
			59.44		64.92
			60.12		64.56
			59.68		65.4
			56.52		66.12
			57		65.96
			57.36		66.48
			56.92		64.04
			57.44		64.64
			57.2		64.68
			58.88		63.96
			59.24		64.32
			59.04		63.88
			60.44		65
			60.08		64.64
			60.24		64.84
			60.12		60.08
			59.52		60.52
			59.72		60.32
			57.4		62
			58.44		63.44
			57.8		63.84
			60.76		63.56
			60.92		63.24
			60.64		63.88
			58.36		62.32
			58.4		62.04
			58.32		61.72
			59.92		64.4
			59.12		64.12
			59.68		64.76
			58.88		64.4
			59.04		64.92
			59.08		65.04
			61.28		63.88
			60.28		63.96
			60.56		64.04
			61.84		63.48
			62.2		63.36
			62.32		64.08
			62.48		63.36
			62.72		63.96
			61.84		63.88
			62.64		65.28
			63.08		65.24
			63.2		64.84
			60.76		65.16
			60.92		64.8
			61.52		64.56
			59.68		62.72
			59.76		62.96
			59.16		62.48
			60.4		63.72
			59.8		64.16
			60.52		63.48
			58.04		64.76
			57.72		64.12
			57.76		65
			60.56		65.6
			59.76		65.8
			59.6		65.04
			58.44		64.24
			58.68		64.04
			58.8		64.32
			60.16		62.44
			59.28		62.6
			59.72		63.32
			60.64		64.76
			61.44		64.24
			60.04		64.6
			63.04		64.24
			63.2		63.96
			63.24		63.52
			61.32		63.16
			62.52		63.2
			62.2		64.28
			61.04		60.64
			61.56		60.76
			60.8		60.8
			61.32		61.84
			61.96		61.52
			61.64		60.96
			60.12		62.64
			60.52		62.24
			61.16		62.24
			58.04		60.96
			58.28		60.88
			58.64		61.12
			63.28		66.24
			63.36		66.08
			63.88		65.84
			63.2		64.48
			63.16		63.88
			63.44		64.32
			62.28		65.2
			62.64		65.76
			62.68		66.12
			64.16		62.72
			64.84		62.76
			64.28		62.96
			63.04		61.28
			62.96		61.4
			63.16		61.92
			60.8		62.64
			61.88		62.84
			61		62.64
			58.52		58.76
			58.36		58.64
			58.76		58.68
			60.92		61.4
			60.24		62.12
			60.68		61.96
			61.32		61.76
			61.68		60.96
			61.72		61.84
			61.2		61.88
			61.6		61.76
			62		61.84
			60.52		61.24
			60.72		62
			60.6		60.88
			58.92		64.04
			59.4		63.92
			59.08		63.88
			60.8		63.28
			61.12		63.36
			61.84		63.6
			62.92		62.56
			63.28		62.84
			63.28		63.48
			56.52		64.36
			57.04		64
			56.88		64
			57.12		65.08
			57.88		63.92
			58.2		64
			59.24		65.92
			58.32		65.64
			59		65
			59.68		63.24
			60		63.64
			59.92		62.92
			57.8		63.12
			57.72		63.56
			58.24		63.2
			62.72		65.28
			62.52		64.72
			62.6		65.68
			60.48		65.96
			60.64		66.48
			60		65.56
			60.04		64.6
			60.84		64.24
			61.08		64.76
			63.04		62.72
			62.92		62.96
			62.76		63.84
			59.84		65.36
			60.76		65.08
			60.08		65.6
			61		65.4
			60.64		65.04
			60.24		64.76
			58.2		63.44
			58.96		63.24
			59.08		64.08
			61.92		60.36
			62.12		60.4
			62.56		60.6
			62		63.24
			61.28		63
			62.04		62.68
			57		62.92
			56.24		62.68
			55.96		62.68
			60.2		61.4
			60.6		61.56
			60.64		61.8
			61.92		67
			62		66.84
			61.92		66.68
			59.92		65.8
			60.2		64.96
			60.28		65.56
			61.24		65.64
			60.56		66.04
			61.28		66.32
			60.84		62.52
			60.72		62.88
			61.4		63
			61.56		62.12
			61.68		62.16
			61.64		62.44
			60.28		63.48
			59.56		63.52
			60		63.48
			61		59.2
			61.72		59.24
			62		59.12
			60.2		61.44
			59.4		62
			59.6		61.92
			59.48		62.2
			60.72		61.64
			57.44		62.28
			60		62.16
			60.52		61.72
			60.16		61.8
			56.84		61.84
			57.32		62.76
			57.52		61.16
			56.84		64.56
			57.52		64.52
			56.88		64.32
			58.8		64.44
			59.24		64.44
			58.8		64.52
			60.68		63.32
			60.64		63.76
			60.48		64.24
			61.4		64.64
			60.64		64.44
			61		64.52
			57.32		65.04
			57.64		63.56
			57.64		63.88
			60.68		65.36
			61.16		65
			61.04		64.84
			59.72		63.16
			59.52		63.56
			59.36		63.24
			59.92		63.44
			59.52		63.8
			59.92		63.52
			58.32		65.2
			58.56		64.64
			58.92		65.52
			61.2		65.48
			60.28		66.08
			60.4		65.32
			62		63.96
			62.44		63.76
			62.4		63.88
			63.12		62.24
			63.36		62.48
			62.56		62.96
			63.68		65.28
			63.64		64.68
			64.08		65.12
			61		64.92
			61.08		64.8
			61.68		64.6
			59.2		63.36
			59.52		63.16
			58.68		64.08
			59.84		60.76
			59.16		61.28
			59.96		61.24
			58.28		62.28
			58.2		61.8
			58.24		61.4
			60.88		63.16
			60.32		62.92
			60		63
			58.28		60.52
			58.44		60.6
			58.56		60.84
			59.92		66.68
			59.2		66.68
			59.4		66.36
			59.92		64.52
			60.88		64.08
			59.64		64.12
			63.68		65.16
			64		65.48
			63.8		65.68
			61.88		63.08
			62.92		62.96
			62.68		63
			60.72		61.48
			60.92		61.44
			60.16		61.56
			60.52		63.16
			61.64		63.2
			61.24		63.24
			59.96		60.08
			60.28		59.96
			60.92		60
			58.2		61.6
			58.52		62.16
			58.72		61.92
			63.36		61.72
			63.52		60.84
			64.04		61.4
			63.44		61.84
			63.4		61.64
			63.68		61.8
			62.2		61.84
			62.08		62.6
			62.44		61.32
			64.24		63.44
			64.76		63.64
			64.04		63.44
			64.16		64.6
			63.84		64.6
			64.04		64.52
			60.8		63
			61.88		63.28
			61.16		64
			58.68		63.84
			58.12		63.48
			58.92		63.4
			60.44		64.8
			59.68		63.48
			60.2		63.64
			61.24		64.76
			61.52		63.88
			61.48		63.32
			61.76		64.4
			62.56		64.6
			62.48		65.2
			60.76		64.64
			60.96		64.56
			61.08		64.8
			59.88		64.52
			60.04		64.32
			60.2		64.44
			61.52		64.92
			61.84		64.4
			62.24		64.92
			63.56		63.84
			64.08		64.56
			63.6		65.44
			56.52		65.52
			57.04		66.12
			56.96		65.84
			56.96		65.08
			58.2		65.2
			58.04		66.04
			59.72		65.04
			58.4		64.92
			59.08		65.6
			58.88		61.4
			59.28		62.08
			59.2		61.96
			58.44		62.92
			58.2		64.12
			58.88		64.12
			63.04		64.44
			62.68		64.6
			62.76		65
			60.72		64.28
			60.88		65.32
			60.48		65.24
			60.6		66.12
			61.32		66.44
			61.48		66.04
			63.12		65.64
			63.16		64.8
			62.76		66.04
			60.64		65.64
			61.16		65.56
			60.64		65.44
			61.32		63.4
			60.96		63.2
			60.32		63.4
			58.68		63.24
			58.96		63.36
			59.48		64.04
			62.48		63.8
			62.6		64.24
			62.8		63.88
			61.76		59.04
			61.12		59.16
			61.96		58.48
			57.56		60.64
			56.64		60.48
			56.52		60.96
			59.96		63.4
			60.12		63.16
			60.04		63.48
			59.72		62.4
			60.16		62.92
			59.52		62.36
			59.92		63.6
			59.4		63.8
			59.56		63.32
			61.12		64.8
			59.88		64.6
			60.8		64.48
			60.56		65.08
			61.08		65.56
			60.56		65.88
			58.72		63.32
			59.2		63.28
			59.24		63.76
			59.6		64.56
			60.4		63.72
			60.04		64.36
			60.8		65.92
			60.8		65.88
			61.4		64.92
			59.28		64.48
			59.88		63.76
			57.8		63.76
			59.4		64.68
			60		64.8
			59.72		65.64
			58.72		65.16
			58.64		64.92
			58.44		64.92
			56.48		64.64
			55.96		64.76
			55.88		64.24
			59.16		63.76
			59.2		63.72
			59.4		64
			58		63.64
			58.28		64.12
			57.64		64.6
			58.24		65.64
			57.96		66.32
			58.32		66.04
			57.68		65.84
			58.08		65.88
			58.32		66.48
			59.76		64.44
			60.08		64.96
			59.32		65.72
			57.04		60.96
			57.32		61.88
			57.72		61.2
			58.44		62.32
			58.76		63.6
			58.28		63.52
			56.76		64.56
			57.4		64.48
			57.68		65.04
			60.92		64.16
			60.96		65.12
			60.84		64.88
			60.92		65.92
			61.44		66.56
			62.44		66
			62.52		65.52
			61.56		64.84
			61.96		65.92
			61.96		66.4
			62		66
			61.56		65.88
			60		62.88
			59.84		62.84
			59.8		63.12
			61.4		63.44
			60.28		63.4
			60.24		64.4
			57.32		64.32
			57.84		65.08
			58.48		64.64
			59.12		59.64
			59.52		59.68
			59.16		58.84
			58.76		61.48
			58.92		61.4
			59.16		61.56
			60		63.52
			60.08		63.6
			59.56		63.76
			58.04		62.68
			58.44		63.2
			58.4		62.96
			57.48		63.72
			57.4		63.76
			57.52		63.04
			62.6		64.6
			62.36		64.32
			62.48		64.28
			60.8		65.28
			61.68		65.36
			61.28		66.16
			60.68		64
			60.8		63.56
			60.68		64.12
			60		64.84
			60.48		64
			59.92		64.64
			59.52		65.96
			59.84		65.76
			60.64		65.28
			60.72		64.96
			59.52		64.08
			59.96		63.52
			61.16		64.36
			61.16		64.56
			61.28		65.48
			60.68		64.2
			60.72		64.36
			61.16		64.52
			62.48		64.72
			61.88		65
			61.76		64.56
			62.6		64.56
			62.08		64.44
			63.12		64.8
			61.72		63.88
			61.64		64.6
			62		65.24
			57.48		65.64
			58.4		66.32
			58.64		66.2
			58.8		65.84
			58.96		66.04
			58.64		66.56
			58.64		64.52
			58.2		64.72
			58.24		65.8
			60		61.36
			59.8		62.04
			59.92		62.08
			61		62.16
			60.68		63.36
			61		63.28
			59.84		64.8
			59.96		64.88
			59.68		65.28
			60		64.4
			60.08		65.28
			59.68		65.12
			59.4		66.16
			59.64		66.48
			59.8		66
			61.36		66.32
			62.44		65.72
			62.36		66.4
			56.64		66
			57		65.68
			56.68		65.8
			56.12		62.56
			56.24		62.76
			56.72		62.8
			60.48		63.68
			60.28		63.8
			61.44		64.56
			57.96		64.32
			57.88		64.76
			58.36		64.48
			59.2		59.8
			58.64		59.36
			58.6		58.84
			60.44		61.08
			61.12		61.08
			61.44		61.4
			59.48		63.28
			59.24		63.2
			59.4		63.28
			60.56		62.68
			61.36		63.04
			60.88		63.04
			61.24		63.4
			61.44		63.28
			60.96		63.04
			60.68		64.76
			60.96		64.56
			60.2		64.44
			61.04		65.12
			61.24		65.44
			60.84		65.92
			56		63.52
			56.84		63.24
			56.56		63.96
			62.44		64.28
			62.48		63.84
			62.28		64.64
			59.48		66.04
			59.96		66.16
			59.92		65.44
			57.28		64.36
			57.4		64.08
			57.2		64.44
			59.88		64.6
			59.88		63.8
			59.72		64.52
			59.56		62.16
			60		63.24
			59.44		63.04
			60.16		64.16
			59.56		64.36
			59.72		64.16
			60.96		62.36
			59.88		63.88
			60.88		64.12
			60.16		64.04
			61		64.24
			60.56		63.56
			59.2		64.88
			59.6		65.64
			59.64		65.68
			60.24		64.76
			61.12		63.92
			60.44		63.96
			61.12		60.48
			61.12		61.32
			61.16		61.28
			59.52		62.08
			59.88		61.52
			57.72		61.28
			59.16		64
			60.08		63.68
			60.04		64.24
			58.24		63.2
			58.72		63.68
			57.96		63.6
			55.76		64.8
			55.56		65.2
			55.56		64.64
			59.08		65.6
			58.96		65.8
			59.24		65.92
			58.88		66.4
			59.16		66.16
			58.36		65.96
			58.32		61.84
			58.44		61.88
			58.64		62
			57.92		61.68
			58.56		61.4
			58.32		61.84
			59.84		63.2
			60.32		63.32
			59.8		63.2
			57.04		60.92
			57.08		61.28
			57.72		60.2
			58.52		60.52
			58.84		60.92
			57.72		61.08
			57		61.44
			57.8		60.88
			58.16		61.36
			61.16		62.84
			61.36		63.04
			61		63.12
			61.72		63.4
			62.32		63.92
			62.92		63.68
			62.52		64.68
			61.56		64.16
			61.8		64.68
			61.72		64.48
			62		64.4
			61.24		63.92
			60.08		62.72
			59.76		63.56
			59.72		64.04
			60.76		63.56
			60.04		63.2
			59.68		64.48
			57.88		64.36
			58.4		64.32
			58.8		64.32
			59.12		63.96
			59.6		64.32
			59.4		64.36
			58.6		64.6
			58.6		63.88
			58.68		64.52
			59.2		61.52
			59.2		62.68
			58.76		62.48
			57.96		64.16
			58.52		64.12
			58.32		64
			56.84		63.16
			57.48		64.6
			57.44		64.52
			62.2		63.32
			62.04		64
			62.08		63.4
			61.2		64.08
			62.24		64.84
			61.84		65.28
			60.2		64.68
			60.48		64.08
			60.52		63.88
			59.6		60.48
			59.84		61.4
			59.6		61.68
			60.32		61.84
			60.64		61.44
			61.6		61.36
			59.04		63.2
			58.32		62.88
			58.68		63.68
			61		63.44
			61.32		63.68
			61.36		63.76
			60.92		65.68
			60.88		65.76
			61.32		65.44
			62.48		65.68
			61.96		65.88
			61.68		66.08
			62.36		66.32
			62.16		66
			63.04		65.88
			61.8		62.48
			61.8		61.96
			62.16		62.24
			57.72		62.24
			58.4		62.04
			58.56		62.32
			58.56		62.96
			58.64		63.24
			58.64		63.2
			58.4		60.28
			58.2		60.96
			58.56		60.04
			60.96		60.52
			60.52		60.68
			61.04		61.08
			61.08		61.28
			60.36		60.72
			60.76		61.04
			59.36		62.76
			59.88		63.12
			59.28		62.96
			60.4		63.16
			60.72		63.2
			60.16		62.96
			59.56		63.8
			59.56		63.36
			59.8		63.72
			60.56		63.44
			61.4		63.28
			61.16		62.8
			56.56		62.24
			57		62.92
			56.44		63.8
			56.04		62.52
			56.08		62.48
			56.56		63.52
			59.84		63.56
			59.96		63.6
			61.2		63.6
			58.52		63.64
			58.28		63.76
			58.76		64.04
			59.76		64.76
			59.36		63.88
			58.84		64.44
			60.84		62.24
			61.44		63.4
			62.32		63.28
			60.44		63.68
			60.6		63.48
			60.52		63.28
			61.04		62.68
			61.28		63.72
			61.28		63.72
			60.92		63.24
			60.96		63.92
			60.64		63.32
			59.96		64.16
			60.24		64.52
			59.72		64.96
			61.36		64.76
			61.56		64.08
			61.24		63.96
			55.44		60.8
			56.04		61.72
			55.92		61.52
			63.24		61.92
			62.72		61.28
			62.84		61.28
			59.4		63.68
			59.72		63.2
			59.76		64
			56.72		63.28
			56.84		63.52
			56.8		63.68
			60.16		65.6
			60.24		65.68
			60		65.12
			59.76		65.68
			60.6		65.64
			60.28		65.84
			59.88		66.72
			59.52		66.24
			59.6		65.96
			61.32		62.08
			60.24		61.72
			61		61.92
			60.68		62.24
			61.6		62.04
			61		62.32
			59		62.4
			59.4		62.92
			59.44		62.48
			60.44		60.44
			61		61.36
			60.72		60.2
			61.48		60.2
			61		60.44
			61.2		60.84
			59.64		61.12
			60.08		60.48
			57.68		61.12
			58.96		62.68
			59.88		62.88
			59.76		62.96
			58.04		63.32
			58.52		63.6
			58		63.2
			56.12		63.48
			55.52		63.04
			55.68		63.72
			59.6		63.28
			59.08		63.28
			59.36		62.8
			57.96		62.24
			58.48		63.16
			57.44		64.04
			58.6		63
			58.16		62.4
			58.2		63.92
			58.6		63.56
			59		63.76
			58.84		63.68
			60.52		64.56
			60.92		63.92
			60.24		64.48
			56.76		64.68
			56.8		63.84
			57.12		63.4
			58.88		63.8
			59.52		63.52
			58.48		63.72
			57.04		62.4
			57.84		62.8
			58.12		62.72
			61.76		64.16
			61.88		63.88
			61.44		64.32
			61.36		64.92
			62.36		64.32
			62.64		64.6
			63.12		64.72
			61.92		65.16
			62		64.96
			62		60.28
			62.52		60.16
			61.92		59.96
			60.84		61.56
			60.12		61.48
			60.56		60.68
			61.12		63.64
			60.16		63.8
			59.8		63.8
			57.76		62.76
			58.44		62.36
			58.92		62.2
			58.52		65.08
			59.24		65
			58.96		64.92
			58.96		61.56
			59.28		61.2
			58.96		62.04
			59.56		64.92
			59.8		65.08
			59.12		65.04
			57.68		62.28
			57.92		62.32
			58.12		62.92
			57.6		61.8
			57.84		62.56
			57.64		61.96
			62.32		62.6
			61.92		62.16
			62.04		61.48
			61.08		60.16
			62.28		59.96
			61.64		60
			60.56		62.48
			60.76		63.12
			60.64		63.52
			59.88		62.28
			60.6		61.88
			60.04		62.92
			60.68		63.36
			61.24		63.56
			61.96		63.8
			59.8		63.36
			59.08		63.48
			59.12		63.48
			61.12		64.64
			61.04		65.32
			61.08		65.76
			61.28		63.08
			61.24		63.56
			61.68		63.56
			63		62.52
			62.48		63.28
			62.12		63.6
			62.8		64.48
			62.44		64.84
			63.48		64.36
			61.92		63.92
			62		64.52
			62.44		63.8
			57.2		64.52
			58.04		64.04
			58.44		64.6
			58.52		63.68
			58.6		62.92
			58.6		62.8
			57.96		63.6
			57.68		63.32
			57.88		63.36
			60.2		62.6
			59.92		63
			60.28		63
			60.56		64.28
			60.4		63.68
			60.56		64.28
			59.24		64.96
			60.16		64.28
			59.56		64.4
			59.8		64.04
			60.12		64.32
			59.72		64.68
			60.4		60.64
			60.32		60.84
			60.8		60.72
			60.68		62.16
			61.68		61.68
			61.6		61.04
			57.08		64.16
			57.52		64.32
			56.96		64.4
			55.68		62.8
			55.72		62.56
			55.8		62.08
			60.44		65.04
			60.16		64.96
			61.32		64.8
			59.04		61.68
			58.96		61
			59.52		62.16
			59.4		64.24
			59.32		64.88
			58.64		64.6
			60.96		61.84
			61.32		62.44
			61.96		62.8
			60.56		61.44
			60.4		62.2
			60.48		61.84
			60.76		62.96
			60.92		62.84
			60.6		62.08
			61.84		59.96
			61.72		59.92
			61.4		59.72
			60.56		62.36
			60.6		62.76
			60.16		63.48
			61.08		62
			61.36		61.12
			60.88		62.16
			55.16		63.64
			56.08		63.92
			55.64		63.76
			62.88		62.92
			62.68		62.96
			62.56		63.04
			59.52		64.84
			59.84		65.04
			60.12		66.04
			57.48		62.64
			57.6		62.96
			57.24		63.28
			59.92		61.76
			59.88		62.84
			59.64		63.08
			59.64		65.08
			58.88		65.2
			59.36		64.96
			60.36		63.88
			60.08		64.48
			60.04		63.6
			61.72		64.08
			61.68		63.6
			61.16		64
			60.2		63.8
			59.8		63.2
			59.92		62.92
			60.76		63.8
			60.76		63.04
			60.4		63.64
			60.76		62
			60.92		62.64
			60.08		62.64
			59.32		64.56
			59.76		64.04
			59.36		64.8
			59.68		65.08
			60.28		64.56
			60.4		65.08
			56.36		64.24
			56.44		64.52
			56.56		64.96
			56.76		60.12
			57.2		60.08
			56.8		59.96
			60		62.04
			60.04		61.96
			60.48		61.48
			59		63.56
			59.12		64.04
			59.12		64.2
			60.36		63.64
			60.24		63.56
			60.68		63.32
			59.48		65.08
			59.64		65.24
			59.8		64.68
			58.28		61.24
			58.68		61.04
			58.72		62.04
			59.4		65.4
			59.6		65.96
			59.76		65.6
			59.12		62.12
			59.28		62.4
			59.28		62.52
			59.12		62.12
			59.2		63.12
			60.2		62.36
			61.52		63
			61.8		62.8
			62		62.2
			62.16		58.88
			62.68		58.76
			62.72		58.48
			61.92		62.24
			61.52		62.8
			61.12		63.44
			62.64		62.52
			62.44		61.72
			62.8		62.76
			60.44		63.28
			59.88		63.8
			60.96		63.48
			61.12		63.28
			61.04		63.24
			61.24		63.32
			59.12		64.32
			58.92		65.16
			60.12		65.68
			60.36		63.16
			60.76		63.48
			59.52		64.04
			59.2		62.12
			59.2		62.96
			59.2		63.44
			58.6		64.88
			58.12		65.08
			58.16		65.08
			58.24		64.48
			59.12		64.68
			58.04		64.04
			58.88		64.2
			59.04		63.68
			59.32		63.72
			63.6		66.52
			63.84		65.84
			63.88		66.68
			59.24		65.84
			59.4		65.68
			59.16		66.16
			60.8		65.52
			60.2		65.64
			59.92		64.88
			61		67.72
			61.72		67.2
			62.2		66.84
			60.36		65.36
			60.76		65.64
			60.68		65.36
			60.76		61.08
			59.96		62.56
			61.12		62.04
			59.36		64.04
			59.28		64.52
			59.8		64.04
			62.48		63.8
			61.8		63.8
			62.32		63.72
			61.56		61.16
			61.92		61.48
			61.48		62.2
			62.8		68.2
			63.48		68.76
			62.84		68.28
			62		66.36
			61.84		66.48
			62.44		66.92
			60.56		67.08
			60.76		66.12
			60.04		66.4
			57.4		63.08
			57.4		62.8
			57.48		62.52
			59.4		63.4
			59.28		63.84
			59.24		63.8
			60.76		63.8
			60.32		64.24
			59.96		64.44
			61.68		62.24
			60.8		62.2
			61.12		62.64
			59.48		62.88
			59.36		62.72
			59.4		63.68
			60.84		60.92
			60.68		60.92
			60.44		62.2
			61.52		63.68
			61.04		63.88
			61.12		63.8
			63.24		62.88
			63.44		63
			63.36		63
			58.36		64.96
			58.4		65.08
			58.24		65.12
			58.24		67.08
			57.88		67.16
			57.96		67.4
			59.16		65.72
			58.8		65.52
			59.56		65.76
			59.04		65.12
			59.84		65.08
			59.44		65.16
			59.48		64.56
			59.56		64.92
			59.36		64.52
			64.56		63.4
			64.36		62.96
			64.44		63.08
			60.16		66.12
			59.04		65.28
			59.92		66.6
			62.6		65.68
			62.28		65.68
			63.08		65.84
			62.32		64.64
			62.6		64.92
			62.68		64.32
			61.76		67.8
			62.12		67.6
			61.76		67.08
			61		64.88
			61.12		64.84
			61.2		64.64
			56.52		60.44
			56.88		62
			56.84		61.32
			60.48		63.4
			61.16		63.88
			60.8		63.64
			58.8		63.24
			58.64		63.16
			58.84		63.24
			56.44		61
			56.8		61.4
			56.52		62.36
			59.76		68.2
			60.12		68.92
			59.88		68.36
			59.8		65.4
			59.04		66
			59.6		66.36
			60.28		65.96
			59.52		65.4
			60.28		65.68
			61.64		62.52
			60.96		62.48
			60.84		62.28
			59.8		63.56
			59.56		63.6
			59.36		63.56
			60.92		63.16
			60.44		63.44
			60.48		63.48
			61.16		61.36
			61.08		61.48
			60.4		61.84
			59.56		62.56
			60.32		62.48
			59.52		63.04
			59.92		60.44
			60.04		60.28
			60.32		61.48
			56.84		63.04
			56.6		63.24
			57.04		63.08
			56.84		62.96
			57.2		62.92
			56.64		62.68
			59.6		64.72
			59.32		64.6
			59.84		64.48
			58.76		66.84
			58.64		66.76
			58.56		67
			60.36		65.64
			60.72		65.6
			60.6		65.68
			59.88		65.12
			60.52		64.76
			60.76		64.84
			58.6		64.88
			59.16		65.4
			58.8		65
			58.52		63.8
			58.56		63.68
			58.72		63.8
			59.84		66.2
			60.16		65.44
			60.24		66.6
			59.04		66.16
			58.88		66
			59.8		66.16
			61.2		65.52
			61.8		66.12
			62		65.28
			62.72		67.64
			63		67.2
			63.12		66.84
			61.84		65.12
			61.6		65.48
			61.04		65.2
			62.48		61.08
			62.44		62.4
			62.64		62.04
			60.04		63.8
			59.8		64.04
			60.96		63.4
			60.4		64.36
			60.64		64.44
			60.44		64.44
			59.04		62.2
			58.92		62.2
			59.8		63.16
			59.88		68.36
			59.96		69.16
			58.96		68.68
			58.88		66.12
			59.28		66.64
			58.96		66.84
			59.72		66.28
			59		65.72
			58.96		66
			57.92		63.48
			58.64		63.28
			57.88		63
			59.12		63.8
			59.28		63.76
			59.32		63.96
			62.72		63.64
			62.96		63.84
			63.08		64.04
			59.48		62.32
			59.8		62.28
			59.4		62.72
			60.64		62.96
			59.96		62.64
			59.84		63.76
			61.08		61.88
			61.4		61.64
			62.12		63
			59.96		63.6
			60.04		63.56
			60.12		63.56
			60.68		62.96
			60.36		63
			61.44		63.16
			59.52		64.8
			59.44		64.92
			59.64		65.12
			62		67.08
			61.32		67.08
			62		67.56
			61.72		65.96
			62		66
			61.72		66.08
			62.8		65.44
			63.72		65.24
			63.4		65.4
			61.6		64.88
			61.52		65.24
			62.12		64.76
			60.8		63.44
			61.32		62.92
			60.52		63.6
			57.24		63.16
			57.48		63.48
			57.8		64.68
			59.08		65.56
			58.96		65.12
			59		65.16
			61.08		66.4
			60.56		66.12
			60.2		66.24
			61.84		64.12
			61.2		64.32
			61.28		64.52
			59.4		61.84
			58.96		61.96
			58.92		62.24
			60.28		62.88
			60.28		62.96
			59.8		62.8
			61.2		64.8
			60.96		65.04
			60.8		64.56
			63.8		62.72
			63.68		63.04
			63.28		63.44
			57.88		63.84
			57.76		63.52
			57.92		63.84
			57.28		63.92
			57.24		63.16
			57.48		64.24
			58.68		65.76
			58.48		65.92
			59.16		65.96
			59.36		61.28
			60.32		61.4
			59.92		61.68
			59.08		61.92
			59.4		61.64
			59.04		62.24
			65.2		63.84
			64.92		63.08
			65.24		63.28
			59.76		60.04
			58.96		60.4
			59.52		60.2
			61.72		63.24
			61.72		63.32
			62.12		63.56
			62.24		60.96
			63		61.12
			63.16		61.28
			61.68		61.8
			61.48		62.16
			61.44		61.6
			61.08		61.24
			61.28		62.4
			61.04		61.12
			57		63.32
			57.04		62.88
			57.4		63.64
			61.36		65.6
			62.12		65.6
			61.84		65.6
			58.48		62.16
			58.4		62.36
			58.76		62.68
			56.28		64.76
			56.4		64.48
			55.88		64.88
			59.68		63.16
			59.72		62.96
			59.48		62.48
			59.4		63.56
			58.56		63.12
			58.96		63.56
			60.04		63.2
			59.68		63.28
			59.88		64.4
			61.96		65.44
			61.92		65.08
			61.64		64.96
			59.64		66.44
			59.4		66.08
			59.52		66.2
			60.84		63.84
			60.92		64.12
			60.48		64.48
			60.92		62.04
			60.76		62.08
			60.32		62.36
			59.24		62.52
			59.76		62.76
			59.2		62.28
			60.64		65.56
			60.92		65.8
			60.64		65.4
			56.68		62.44
			56.6		63.32
			56.96		63.4
			56.36		64.12
			56.96		63.64
			56.64		63.88
			59.68		64.44
			59.48		63.44
			59.84		64.6
			59.4		65.64
			59.6		65.56
			59.92		65.76
			60.6		61.4
			60.4		61.84
			60.84		61.88
			59		62.84
			59.48		62.56
			59.72		63.32
			58.84		64.12
			59.56		63.2
			59.36		63.4
			59.4		60.16
			59.6		61.08
			59.84		60.16
			59.6		63.36
			59.84		63.84
			59.92		64
			58.56		61.16
			58.72		61.56
			59.32		61.8
			61.68		61.84
			62.12		61.88
			62.24		61.64
			62.32		62.4
			62.68		62.68
			62.64		61.8
			62.24		63.76
			61.92		63.24
			61.28		64.08
			62.16		66.36
			62.12		66.28
			62.24		66.04
			59.96		62.76
			59.72		62.48
			60.64		62.88
			61.04		64.8
			60.96		64.36
			61.24		64.84
			59.12		62.88
			59		62.6
			59.88		62.2
			59.88		63.36
			59.64		62.92
			58.8		63.52
			59.68		61.96
			59.44		62.52
			59.28		63.72
			59.4		64.84
			59.16		64.4
			59.04		64.68
			58.56		66.24
			59.36		65.8
			58.36		66
			58.96		63.64
			58.96		63.76
			59.24		64.04
			63.12		61.52
			63.52		61.72
			63.24		61.6
			59.4		62.24
			59.48		62.16
			59.32		61.68
			60.32		64.64
			59.64		64.96
			59.92		64.48
			61.08		63.04
			61.48		63.68
			61.8		63.84
			60.12		63.92
			60.52		63.52
			60.6		63.84
			61.24		63.44
			60.76		62.28
			61.84		63.76
			59.04		65.92
			59.04		65.68
			59.4		65.88
			62.32		60.8
			61.72		61.08
			62.48		61.04
			61.72		62.32
			61.92		62.12
			61.32		62.72
			62.56		64.24
			63.32		63.4
			63.16		63.28
			61.44		58.76
			61.92		59.68
			62.28		59.32
			61.12		62.44
			61.56		63.24
			60.76		63.32
			57.72		60.08
			57.4		60.4
			57.56		60.96
			58.92		61
			58.96		61.2
			58.76		60.8
			61.16		61.72
			60.56		62.24
			60.12		61.28
			61.6		62.6
			60.48		62.64
			60.8		63.32
			60.04		65.36
			59.68		65.6
			59.64		65.36
			60.44		62.56
			59.8		62.76
			59.88		62.84
			60.96		64.44
			60.64		64
			60.72		64.48
			63.96		62.92
			64.08		62.64
			64		62.32
			58.2		62.76
			58.16		63.56
			58.08		63.48
			57.76		63.88
			57.24		64.16
			57.8		64.44
			58.84		66.72
			58.48		66.6
			59.4		66.72
			59.44		64.76
			60.08		64.08
			59.76		65.08
			59.32		60.08
			59.56		60.68
			59.2		60.64
			64.56		62.8
			64.6		63.76
			65		63.6
			60.08		62.88
			59.28		63.68
			60.24		63.36
			62.12		61.04
			61.88		61.84
			62.44		61.84
			62.48		66
			63.08		65.76
			63.24		65.44
			62.24		65.6
			62.76		65.64
			62.48		66.32
			61		64.96
			61.28		65.04
			60.8		65.32
			57.24		62.88
			57.44		62.92
			57.48		62.56
			61.28		61.52
			61.96		62.12
			61.68		61.68
			59.12		62.24
			58.88		62.28
			58.92		62.4
			55.96		62.12
			56.32		61.76
			56.28		62.04
			59.8		61.56
			59.44		62.2
			60.56		63.08
			61.56		61.12
			61.04		60
			61.32		60.8
			62.36		63
			62.8		63.68
			62.12		63.36
			59.96		65.16
			59		65.04
			59.6		64.56
			61.16		64.44
			61.48		65.2
			61.68		64.44
			60.52		62.4
			61.24		62.48
			60.96		62.56
			59.96		64
			59.76		64.36
			58.48		64.92
			59.84		63.08
			60.12		62.56
			59.68		62.72
			56.52		65.96
			56.92		65.76
			57.36		65.44
			57.64		62.88
			57.04		63.28
			57.04		63.6
			59.28		63.04
			58.52		63.08
			59.44		63.44
			60.36		66.12
			60.64		65.76
			60.72		66.04
			57.96		64.4
			58.96		63.88
			58.68		64.64
			57		60.28
			57		60.96
			56.52		60.52
			59.88		62.76
			59.64		63.88
			59.52		63.4
			58.2		62.84
			58.24		63.56
			58.96		63.16
			61.04		60.68
			61.68		61.48
			61.04		61.64
			59.12		66.12
			58.64		66.04
			59.32		65.8
			60.56		65.56
			60.28		65.2
			59.92		66.2
			62.32		65.08
			62.92		65.24
			62		65.76
			62.64		62.28
			62.16		62.4
			62.16		62.28
			63.2		61.48
			63.64		62
			63.68		61.48
			60.44		62.12
			60.76		62.16
			60.56		62.44
			60.96		62.16
			61.28		61.8
			60.52		62
			59.12		61.2
			58.76		62
			59.4		62.4
			60.28		61.4
			59.8		60.36
			59.84		61.4
			58.8		62.48
			58.96		62.84
			59.36		62.76
			60.44		64.64
			59.96		64.76
			60		64.04
			59.68		63.84
			59.52		64.2
			59.96		63.76
			57.6		62.68
			57.44		62.44
			58.12		62.52
			63.68		63.64
			63.76		63.76
			63.48		64.64
			60.52		63.28
			61		62.84
			61.08		62.76
			60.48		64.96
			60.12		64.68
			59.36		64.68
			60.28		62.92
			61.4		63.32
			60.76		63.56
			61		63.8
			60.68		64
			60.36		64.28
			60.2		66.16
			59.88		65.88
			60		66.16
			60.4		64.36
			60.48		63.76
			60.04		64.68
			62.96		59.84
			63.4		60.52
			63.6		60.4
			62.2		63.28
			61.12		64.16
			61.48		64.16
			61.92		62.88
			62.36		63.52
			62.92		63.36
			63.28		60.96
			63.68		61.76
			63.64		61.68
			59.04		66
			59.56		65.84
			59.88		65.76
			57.72		65.52
			58.2		65.64
			57.88		66.24
			59.48		65.04
			59.68		64.96
			60.12		65.4
			60.6		62.4
			60.88		62.36
			61		62.16
			60.88		62.08
			61.28		62.44
			61.84		62.08
			61.64		62.24
			62.56		61.8
			62.2		62.08
			61.32		61.72
			60.76		61.44
			61		61.48
			58.48		61.4
			59.04		62.04
			58.4		62.52
			61.24		61.28
			61.2		60.48
			61.2		61.28
			57.48		62.92
			57.44		63.36
			56.64		62.96
			57.28		65.48
			56.44		65.84
			57.48		65.12
			59.64		64.6
			59.76		65.12
			59.24		64.44
			58.56		62.4
			59.44		62.32
			59.92		62.48
			58.44		63.36
			57.96		63.56
			58.24		64.2
			61.76		63.72
			62.6		63.52
			62.2		63.28
			60.08		65.88
			60.32		65.6
			60.08		65.36
			59.32		64
			60.28		64.2
			60.04		63.92
			61.2		67.08
			61.08		66.96
			60.76		66.84
			60.72		62.72
			60.52		62.68
			60.08		63.36
			58.92		59.48
			59.12		59.6
			58.64		59.56
			56.04		62.76
			56		63.16
			56.2		62.52
			62.08		62.68
			62.12		63.16
			62.24		63.32
			58.8		61.64
[truncated: 19,115 more rows]

## Sheet: Figure 5h
Figure 5h		I for the same PUF labels-training(%)	I for different PUF labels-training(%)	I for the same PUF labels-test(%)	I for different PUF labels-test(%)
		85.28	32.92	83.2	34.88
		85.12	32.64	83.04	34.88
		85.6	33.2	83.76	34.36
		83.56	33.08	84.2	37.32
		83.2	32.96	82.16	38.28
		84.2	32.76	85	37.48
		83.28	34.36	84.12	37.16
		81.2	34.36	84.2	36.84
		83.64	34.2	85.36	35.92
		83	31.8	84.48	35
		82.44	32.52	82.56	34.88
		82.32	32.2	84.84	35.16
		84.16	31.64	83.68	34.6
		82.64	32.72	82.16	35.16
		84.32	33.16	82.6	34.6
		82.36	32.48	85.2	36.8
		81.32	32.52	84.52	37.36
		82.36	33	85.72	36.72
		82.96	32.8	83.56	36.08
		82.44	32.2	83.08	36.36
		84.04	33.16	85.08	36.24
		82.48	34.44	85.16	34.44
		82.48	34.96	85.08	35.36
		82.44	35	85.76	35.68
		83.36	32.96	84.08	36.16
		82.4	32.44	83.96	36.52
		83.36	31.8	84.52	35.64
		82.92	32.48	86.2	39.36
		82.44	32.68	84.6	39.6
		84.64	31.64	86.6	39.48
		83.04	31.64	85.92	35.92
		75.12	32.52	85.24	36.88
		75.88	33	86.84	36.88
		84.68	28.52	83.92	32.08
		84.12	29.24	83	32.84
		84.4	28.44	84.12	31.88
		82.64	29.56	83.48	33.2
		82.24	30.24	81.32	33.48
		83.28	28.08	84.52	33.4
		83.76	32.16	83.28	36.64
		83.12	32.16	82.4	36.2
		83.68	32.28	84.44	36.24
		83.2	33.24	83.64	35.28
		83.08	32.76	83.2	37.12
		82.84	32.12	85.16	36.16
		85.36	32.48	83.52	36.44
		84.24	31.76	82.88	36.44
		85.32	31.56	85.8	36.56
		84.12	30.8	86.8	35.36
		84.48	31.44	86.44	35.16
		84.44	31.04	87	35.72
		82.28	32.44	84.12	35.52
		83.32	32.32	83.2	36.6
		83.6	32.68	84.6	37
		85	31.56	86.16	38.08
		84.2	32.6	84.4	37.2
		85.12	32.4	85.84	37.24
		79.08	32.12	84.64	34.92
		77	31.52	84.52	34.76
		79.48	31.92	85.36	35.32
		83.96	32.16	83.04	37.28
		81.92	31.84	80.76	36.32
		83.44	32.52	82.56	36.76
		79.96	32.76	83.92	32.72
		78.92	33.28	81.96	32.48
		82.28	32.72	85	33.92
		83.24	35.64	82.08	34.64
		79.08	36.16	81.76	34.48
		82.76	35.88	82.68	34.56
		84.16	35.92	82.96	32.8
		83.28	35.28	82.52	33
		86.08	35.76	83.84	33.4
		86.52	33.4	81.6	34.52
		84.52	32.76	82.48	34.16
		87.2	33.24	83.08	34.04
		87.56	32.32	84.16	35.44
		86.84	32.52	83.2	35.4
		87.68	33.08	84.48	35
		82.44	31.44	83.12	35.64
		81.08	31.8	83.56	35.92
		83.24	32.68	83.36	36.32
		81.92	33.48	84.72	35.88
		81.96	32.44	83.76	36.04
		83.4	32.8	84.68	37.12
		82.72	29.44	84.44	35.92
		83.2	29.12	82.68	35.44
		83.52	29.72	84.24	35.28
		79.32	34.44	83.8	34.84
		78.68	33.92	83.8	34.32
		81.76	34.16	84.96	34.24
		80.6	32.6	83.72	34.88
		79.6	33.2	82.44	34.76
		80.28	32.56	84.08	34.96
		81.6	30.84	85.12	35.2
		81.72	31.36	84.4	35.56
		82.8	31.6	85.44	34.56
		81.08	31.92		37.96
		80.76	32.44		38.28
		82	32.24		38.08
		84.4	35		37.88
		82.96	34.96		37.64
		84.08	35.36		36.68
		88.04	33.16		35.4
		86.56	34.2		35.36
		88.24	34		35.76
		81.88	33.2		35.48
		82.96	33.48		35.84
		83.84	33.44		35.96
		82.84	32.84		37.48
		81.8	32.84		37.44
		83.72	33.6		36.92
		81.84	31.64		35.28
		80	32.56		36.04
		81.96	31.92		35.68
		83.36	30.2		35.36
		81.76	30.16		35.4
		83.84	30.88		36.2
		81.76	33.76		35.4
		81.84	33.32		36.12
		84	34.12		35.4
		85.52	33.8		40
		85.52	34.4		40.24
		85.88	34.84		39.48
		86.36	33.8		35.92
		86.12	33		36.44
		87.08	34		36.48
		85.24	34.6		32.16
		86.4	35.56		32.4
		86.52	35.72		32.68
		84.72	34.08		34.2
		84.32	35.32		34.12
		84.68	35.16		34.4
		82.52	33.44		36.68
		82.16	33.16		36.24
		82.6	32.88		35.96
		82.6	31.12		34.96
		82.52	31.24		36.04
		85.12	31.04		35.44
		83.76	33.36		35.6
		82.24	33.16		36.4
		83.52	32.88		36.32
		82.72	32.88		35.48
		80.64	33.36		35.92
		82.8	33.52		36.16
		83.12	32.12		36.6
		82.4	32.88		37
		83.68	32.8		38.12
		83.16	32.76		38.44
		82.24	32.96		37.28
		83.64	32.6		37.84
		83.08	33.32		35.2
		81.6	32.68		35.2
		84.52	32.44		36
		82.16	31.28		37.36
		82.08	31.84		36.76
		83.04	31.44		36.88
		79.92	35		32.88
		78.68	35.28		33.04
		81.48	35.2		33.28
		83.36	29.56		35.76
		82.28	29.96		34.96
		83.48	30.08		35.4
		81	29.2		33.56
		81.16	29.32		33.84
		82.16	29.12		34.16
		81.44	30.68		33.56
		80.04	29.92		33.68
		80.76	30.72		33.44
		82.72	30.32		36
		81.52	30.72		36.4
		82.4	31.24		35.8
		81.32	31.16		37.4
		79.36	31.16		36.52
		81.24	32		37.2
		80.52	33.36		36.16
		80.12	34.04		35.92
		83.24	34.84		37.2
		81.44	32.68		36.08
		80.88	33.04		36.08
		82.08	33.44		35.44
		83.84	32.72		35.72
		83.96	32.6		35.28
		84.6	33.12		35.12
		84.36	34.92		35.44
		82.24	34.8		35.04
		84.92	34.28		35.36
		85.2	32.68		34.84
		84.28	31.84		35.6
		85	32.36		34.72
		82.08	33.24		37.8
		81.2	33.52		38.64
		84.4	32.92		37.48
		80.68	31.48		37.84
		81.96	31.88		37.08
		83.12	31.44		36.36
		83.24	32.88		34.96
		83.64	33.48		35.16
		83.92	34.04		35.44
		85.72	32.88		35.08
		84.68	32.24		35.52
		85.36	32.2		35.6
		83.68	29.48		38.04
		83.56	28.68		38.68
		83.64	28.92		37.76
		85.16	32.48		35.84
		84.2	32.72		36.12
		85.32	33.08		36.64
			34.76		34.48
			34.4		34.92
			33.64		35.76
			33.2		36.04
			33.12		36.72
			32.88		36.32
			32.32		39.72
			32.6		40.08
			32.92		39.2
			31.8		37.36
			32.4		37.56
			33.36		37.8
			32.84		31.72
			32.48		32.2
			33.08		31.84
			32.84		34.76
			32.16		34.28
			32.56		34.44
			34.52		37.08
			34.44		36.24
			34.84		36.6
			32.64		35.64
			32.56		36.2
			32.28		35.24
			32		35.48
			32.68		35.96
			31.2		36.24
			31.4		36.68
			32.76		36.4
			32.6		36.24
			29.36		36.76
			29.76		37.24
			29.48		38.32
			29.8		37.36
			30.52		37.08
			28.76		36.96
			33.44		35.12
			33.24		34.92
			33.48		35.96
			32.8		37.72
			32.88		37.12
			32.44		37.16
			32.4		33.04
			31.76		33.6
			31.16		34.04
			30.32		35
			30.76		35.44
			30.24		35.48
			33.2		33.8
			32.48		33.56
			32.52		33.8
			30.76		34.68
			31.96		34.84
			32.12		34.6
			33.2		35.04
			31.88		34.96
			33		34.76
			32.16		37
			32.56		36.48
			32.88		37.04
			33.48		35.48
			33.56		36.32
			33.28		37.32
			34.64		34.88
			35.36		35.44
			35		34.32
			36.36		35.16
			35.52		35.28
			36		35.04
			34.04		35.48
			34.2		35.16
			34.08		36.04
			31.88		35.88
			32.44		35.04
			32.08		35.04
			32.04		34.72
			32.92		35.52
			33.16		34.76
			32.96		35.28
			32.16		36
			32.44		35.12
			29.68		34.88
			29.68		34.88
			29.8		34.52
			34.84		37.88
			33.8		37.68
			34.56		36.36
			32.28		35.36
			32.68		34.84
			32.56		34.96
			31.44		34.28
			31.44		34.6
			31.72		35.2
			31.96		35.44
			32.04		36.44
			31.6		35.68
			34.4		37.72
			34.4		37.56
			34.84		36.68
			34.28		35.72
			34.92		35.64
			34.28		35.52
			32.92		32.8
			33.44		32.44
			33.24		32.72
			33.04		33.28
			33.52		32.96
			34.28		33.28
			32.2		35.16
			33.32		34.68
			32.32		35.12
			30.68		33.56
			30.36		34.36
			31.32		35.2
			33.44		37.56
			32.88		37.64
			34.72		36.84
			33.52		34.84
			34.24		35.84
			34.08		35.2
			33.84		37.96
			33.52		38
			33.92		38
			35.44		35.24
			36.44		34.64
			36.44		33.96
			34.48		33.8
			34.6		33.12
			35.08		33.2
			33.52		33.68
			33.52		33.88
			33.08		33.76
			30.92		33.48
			31.44		33.52
			31.04		33.48
			32.6		34.04
			32.84		33.76
			32.36		33
			33.44		34.08
			33.72		33.76
			33.64		33.88
			31.84		34.84
			32.32		32.92
			32.88		34.08
			33.48		33.64
			33.2		33.2
			33.04		33.24
			33.16		35.68
			33.12		36.56
			32.16		36.32
			31.92		37.32
			31.64		37.72
			31.92		36.52
			35.4		34.96
			34.92		34.68
			34.92		35.48
			29.84		36.16
			29.96		35.08
			29.88		36.6
			29.64		37.36
			30		37
			29.32		37.6
			30.92		36.8
			30.48		36.24
			31.12		35.64
			31.96		34.68
			32.08		34.52
			32.68		34.72
			31.92		34.8
			31.36		35.16
			32.36		35.08
			33.44		36.04
			33.76		35.36
			34.96		35.08
			32.68		37.4
			32.96		37.24
			33.2		36.44
			32.24		35.36
			32.12		34.96
			32.64		35.16
			34.92		34.24
			34.8		35.04
			34.8		35.48
			32.04		35.6
			31.44		36.8
			32.4		36.52
			32.88		38.8
			32.64		38.56
			32.32		37.32
			31.04		35.92
			31.28		35.96
			31.28		35.36
			33.32		33.64
			34.16		32.52
			34.68		33.2
			33.72		33.96
			32.68		33.72
			32.4		34.2
			29.08		34.72
			28.4		34.48
			28.68		34.68
			32.04		34.44
			32.6		35.04
			33.24		35.64
			34		37.8
			34.24		37.64
			33.24		36.8
			33.68		34.28
			33.8		34.72
			32.96		34.4
			32.4		38.24
			32.8		37.96
			32.76		38.28
			32.28		34.68
			33.44		34.76
			32.92		33.72
			32.72		33.76
			32.92		32.88
			33.44		33.52
			33.48		34.72
			32.56		34.56
			33.52		35.36
			33.64		33.68
			33.4		33.56
			34.12		33.96
			32.84		34.24
			33.04		34.48
			32.32		34.2
			32.04		32.92
			32.52		33.88
			31.32		33.44
			31.8		35.28
			32.8		33.28
			32.88		34.44
			28.36		34.56
			29		34.36
			28.32		34.2
			28.44		35.76
			30.24		36.56
			28.44		36.8
			32.92		37.44
			32.4		37.72
			32.12		36.96
			32.92		35.48
			33.44		34.56
			32.96		35.76
			33.16		35.36
			32.76		35.36
			32.56		36.44
			30.68		37.48
			31.24		37.4
			30.56		37.52
			33.12		37.56
			32.84		36.88
			33.12		36.24
			31.16		34.92
			31.92		35.2
			31.44		34.96
			31.8		34.68
			32.2		35
			32.72		35.08
			31.68		36.4
			32.24		36.04
			32.24		35.24
			33.6		37.48
			33.84		38.08
			33.68		36.6
			34.76		34.88
			35.2		34.84
			34.6		34.8
			35.44		34.4
			34.72		34.68
			35.12		35.36
			34.92		35.84
			34.8		37.16
			34.56		36.36
			31.4		37.48
			31.96		37.52
			31.92		36.52
			32.32		36.36
			33.04		36.04
			33.04		36.08
			32.92		33.92
			31.28		33.4
			32.08		33.76
			29.8		33.6
			29.56		33.56
			29.72		34.08
			34.16		34.4
			33.68		34.48
			34.64		34.92
			32.08		33.56
			31.76		33.88
			32		34.88
			30.6		37.84
			31.16		37.52
			31.04		36.92
			32.24		34.28
			32.4		34.92
			32.24		34.44
			34.8		37.64
			35.4		37.24
			35.2		38.08
			33.24		35.64
			34.28		34.96
			34.2		34.28
			32.4		34.52
			32.52		33.84
			32.44		33.8
			32.24		34.56
			32.68		34.8
			33.16		34.72
			31.84		33.52
			32.52		32.96
			31.72		33.2
			30.08		34.24
			30.16		34.76
			31.28		34.16
			33.72		34
			33.56		33.72
			35.04		34.2
			34.68		34.48
			34.56		33.24
			34.72		33.92
			33.88		34.12
			33.56		34.04
			34.12		33.88
			34.52		36
			35.24		36.32
			35.36		36.56
			34.2		38.84
			34.56		38.08
			34.48		37.44
			32.76		35.68
			32.72		34.6
			32.84		36.28
			30.16		35.56
			30.84		35.08
			30.6		36.36
			32.52		38.08
			31.4		37.72
			31.76		38
			32.6		36.88
			32.8		36.08
			33.16		34.76
			32.96		33.56
			33.04		33.64
			33.52		33.72
			33.24		37.36
			34		37.68
			33.28		38.08
			32.84		37.64
			32.48		37.12
			31.92		37.52
			32.6		36.08
			32.56		36.84
			31.96		36.64
			35.72		35.72
			35.72		36.04
			35.4		36.6
			29.68		36.96
			29.84		38.04
			30.08		37.6
			29.52		39.8
			29.4		39.36
			29.56		40
			30.8		36
			29.88		36.48
			31		36.56
			30.6		35
			31.2		34.6
			31.56		35.32
			31.08		36
			30.84		36.16
			31.4		36.32
			32.96		36.72
			33.4		37.08
			34.72		35.76
			32.2		38.08
			32.68		38.72
			33		39.4
			31.88		38.28
			31.8		38.72
			32		38.08
			35.36		37.88
			34.72		37.56
			35.08		38.68
			32.32		37.88
			31.32		36.92
			32.4		38.76
			34.2		36.52
			33.64		36.36
			32.96		36.4
			31.24		38.52
			31.52		37.92
			30.96		38.92
			33.32		36.36
			33.92		36.96
			34.28		37.28
			33.08		31.56
			33.2		33.08
			32.36		33.48
			29.96		33.52
			29.12		34.84
			29.28		33.92
			32.04		35.68
			31.2		34.04
			32.12		34.88
			30.92		33.88
			32.16		34.68
			31.48		34.04
			32.64		34.56
			31.72		36.2
			32.28		36.04
			32.2		36.92
			32.68		36.64
			32.84		35.64
			34.44		37
			34.24		37.2
			33.8		36.04
			31.32		35.92
			32.76		36.64
			32.96		35.92
			33.2		37.52
			33.6		36.08
			31.96		36.8
			33.2		36.52
			33.08		36.8
			33.72		36.8
			31.44		36.08
			31.8		35.76
			30.32		34.88
			30.32		34.28
			30.6		34.08
			31.2		34.64
			30.64		38.44
			32		38.32
			30.52		38.24
			30.12		38.32
			30.68		37.28
			30.6		37.52
			32.08		36.16
			31.04		37.24
			31.92		37
			29.76		36.36
			28.64		36.64
			29.4		36.8
			32.24		36.72
			31.76		37.84
			31.56		37.32
			30.8		39.76
			30.76		38.68
			30.6		39.68
			31.56		36.6
			32.28		37.24
			31.08		38.16
			31.72		34.16
			31.52		34.36
			31.16		34.96
			31.64		35.96
			31.72		35.48
			31.64		35.64
			30.52		36.28
			30.08		36.64
			30.8		36.12
			33.56		38.24
			32.84		38.68
			33.04		38.68
			33.72		38.8
			33.16		39.6
			33.52		38.68
			34.08		37.72
			32.76		37.64
			32.76		38.88
			32.8		38.4
			32.04		37.84
			32.48		38.88
			32.4		36.04
			32.8		36
			32.96		36.44
			34.32		38.76
			34.24		38.44
			34.76		39
			30.96		37.32
			31.48		38.2
			31.56		37.72
			31.64		32.16
			32		33.08
			31.88		32.88
			30.12		34
			30.8		34.76
			30.16		34.24
			33.12		36.08
			33.68		34.04
			32.52		34.88
			29.64		34.16
			30		34.72
			31.04		33.96
			29.64		35.48
			28.8		36.48
			29.32		35.04
			34.76		37.92
			34.76		37.52
			35.8		36.56
			32.52		38.04
			32.64		37.8
			33.2		37.52
			33.08		36.8
			32.72		37.84
			32.52		37.32
			32.84		37.2
			32.88		36.28
			32.88		36.84
			31.72		36.6
			31.48		36.92
			32.2		36.76
			31.92		36.8
			31.52		35.88
			31.64		34.8
			33.4		33.92
			33.84		34.24
			33.68		34.08
			32.96		37.68
			31.96		38.12
			32.8		38.08
			34.2		37.68
			34.36		37.44
			34.08		37.24
			34.08		36
			33.8		37
			34.8		36.8
			33.56		36
			32.88		36.72
			34		36.92
			32		36.96
			31.84		38.16
			32.08		37.6
			32.64		40.36
			31.8		39.8
			31.96		40.64
			31		36.72
			30.68		36.64
			31.44		37.88
			33.2		33.48
			33.44		32.84
			33.32		34.32
			34.56		35.84
			33.32		36.32
			33.4		36.24
			31.96		36.72
			32.16		37.08
			31.96		36.4
			32.68		38.24
			32.28		38.48
			31.68		39.12
			30.36		38.32
			31.6		38.4
			31.28		38.28
			33.96		37.2
			34.76		37.56
			34.08		38.48
			28.48		37.68
			28.56		37.04
			29.72		38.24
			30.16		35.84
			30.92		35.4
			30.16		35.64
			33.8		39.68
			32.6		38.84
			33.68		39.28
			31.2		36.12
			30.64		36.08
			31.32		36.16
			32.68		32.24
			31.6		32.72
			31.56		33.44
			32.28		34.24
			32.72		34.88
			33.2		34.44
			33.48		34.56
			33.56		33.84
			33.76		34.04
			34.8		33.4
			34.32		34.24
			34.24		33.56
			34.08		34.84
			34.32		35.6
			33.64		35
			34.48		38.16
			33.92		37.8
			33.88		36.28
			30.76		37.6
			30.96		36.96
			31.56		36.92
			30.24		35.72
			30.88		36.56
			30		36.24
			33.16		36.36
			33.76		35.6
			33.28		36.08
			32.2		36.56
			31.72		36.28
			32.28		36.52
			30.8		34.92
			30.16		35.6
			30.48		35.44
			31.96		36.72
			30.92		35.72
			31.96		35.88
			31.44		35.96
			31.92		35.28
			31.6		35.28
			33.2		35.44
			32.84		34.88
			32.56		35.52
			32.36		34.52
			32.28		34.76
			33.32		34.24
			34.88		34.12
			35.16		34.52
			34.44		34
			31.32		38.32
			32.32		39.04
			32.8		38.6
			34.32		35.32
			33.92		35.32
			33.24		35.2
			34.04		33.12
			32.84		33.32
			33.4		34.72
			31.56		34.36
			32.04		34.28
			30.8		33.48
			30.64		36.64
			31.24		36.48
			31.44		36.64
			31.64		36.12
			32.6		36.04
			31.28		35.8
			29.96		38.32
			30.44		37.12
			30.2		37
			30.96		35.76
			30.88		35.92
			31.08		36.88
			31.6		36.48
			30.64		35.52
			30.68		35.92
			32.68		34.92
			32.4		35.76
			31.84		35.36
			31.4		33.84
			31.08		34.28
			30.96		35
			31.64		34.84
			32.44		34.52
			31.76		34.76
			31.52		32.16
			31.56		31.76
			31.6		31.48
			32.44		32.56
			33		33.2
			32.48		33.16
			30.48		32.04
			29.64		32.4
			30.48		31.92
			34.12		34.12
			33.64		33.32
			33.68		34.2
			34.64		34.2
			33.88		34.24
			34.28		35.64
			33.92		34.88
			32.48		35.84
			33		36.04
			32.92		35.68
			33.08		35.64
			33.16		35.36
			32.88		36.68
			32.52		36.44
			32.76		35.32
			35.4		35.96
			34.72		36.08
			35.08		35.84
			30.64		36.12
			30.88		36.48
			31.48		36.56
			31.4		35.6
			31.96		35.84
			31.72		35.48
			31.68		36.84
			31.36		35.84
			31.08		36
			32.36		34.88
			32.6		34.12
			31.68		34.48
			30.44		35.08
			30.36		34.72
			30.72		34.8
			28.84		35.68
			28.6		35.12
			29.64		34.88
			34.4		34.16
			34.52		34.48
			35.32		34.48
			32.48		37.2
			32.8		37.92
			33.92		37.6
			32.52		34.92
			32.52		35.16
			32.48		34.68
			33.2		33.04
			33.08		33.76
			32.72		34.88
			31.64		34.36
			31.96		34.04
			32.56		34.08
			31.2		35.52
			31.04		35.48
			31.36		35.72
			34.2		36
			34.36		36.44
			34.6		36.64
			34		37.36
			32.72		36.2
			33.84		36.44
			35		35.4
			34.96		35.96
			34.76		36.2
			33.76		37.04
			33.88		36.04
			34.96		36.12
			32.8		35
			33.32		34.96
			33.8		34.52
			32.92		33.72
			32.8		34.04
			32.76		33.6
			32		34.4
			31.12		34.92
			31.92		34.68
			30.56		32.28
			30.2		32.16
			30.52		32
			32.32		32.44
			32.52		32.88
			33.12		33.44
			35.2		33.36
			34.08		33.96
			33.92		33.04
			32.32		33.4
			32.96		32.44
			32.84		32.64
			32.12		35.04
			31.64		34.68
			31.64		36
			30.48		35.48
			31.32		35.8
			31.12		35.72
			34.12		34.4
			34.68		35.24
			34.2		34.88
			29.16		36.36
			29.72		36.2
			30.68		35.92
			29.08		35.88
			29.64		35.92
			29.48		36.32
			32.6		35.72
			31.44		36.2
			32.36		36.32
			32.2		34.04
			30.92		35.32
			31.6		34.68
			33.12		37.08
			31.72		36.24
			31.52		35.72
			32.76		35.04
			32.68		34.28
			33.24		34.72
			33.88		34.88
			33.88		34.64
			34.16		34.84
			34.96		34.64
			34.28		34.16
			33.64		34
			33.84		34.12
			34.8		34.4
			33.52		34.28
			33.84		37.12
			33.76		37.8
			34.12		37.44
			30.52		34.92
			30.68		35.2
			31.32		35
			30.48		32.72
			30.52		33.04
			30.2		33.56
			32.92		33.8
			32.48		34.16
			32.84		33.6
			31.68		35.68
			30.76		35.32
			31.76		35.52
			29.84		35.76
			29.8		36.04
			29.96		36.08
			32.64		37.48
			31.68		36.76
			32.2		36.36
			31.92		34.84
			33.52		35.28
			32.76		35.84
			32.92		36.96
			32.88		35.6
			32.92		35.72
			33.32		33.84
			33.2		34.52
			33.8		33.44
			34.44		33.44
			34		34.12
			34		33.8
			32.32		33.8
			34		34.88
			34.08		34.44
			34.08		32.2
			34.32		32.32
			33.24		32.24
			34.36		32.48
			33.04		32.72
			34.44		33.56
			31.8		32.8
			32.6		32.24
			29.72		32.08
			31.24		34.32
			31.96		33.52
			31.92		34.48
			30.76		35.32
			31.72		34.96
			30.32		36.24
			30.04		34.44
			30.4		35
			30		35.16
			32.08		35.44
			31.52		35.6
			32.6		34.92
			31		35.96
			29.88		36.2
			30.44		35.72
			32.28		36.36
			31.92		36.08
			31.28		36.44
			31.68		35.12
			31.88		35.68
			31.6		35.28
			31.6		34.96
			32.16		35.36
			31.68		34.84
			31.76		36.96
			31.72		35.56
			30.88		34.76
			31.92		35.12
			32.8		34.16
			32		34.2
			31.52		33.96
			30.36		34.24
			31.08		35.24
			34.2		36.32
			33.2		36.28
			33.08		36.6
			35.28		37
			34.76		37.68
			34.64		37.52
			34.2		34.4
			32.64		35.48
			32.64		34.88
			34		33.52
			34.08		33.08
			33.76		33.52
			32.8		32.8
			32.92		33.92
			33		32.6
			35.84		35.2
			35.68		35.08
			35.76		35.32
			30.08		33.76
			30.84		33.08
			30.92		33.08
			31.88		35.96
			31.96		35.32
			31.88		35.68
			31.36		32.76
			31.28		33.24
			30.72		33.84
			31.8		36.36
			32.48		36.08
			31.68		35.96
			30.88		35.12
			30.28		35.6
			30.92		35.16
			29.04		33.84
			28.2		34.8
			29.64		33.76
			35		31.76
			34.8		33.2
			35.84		33
			33.24		31.44
			33.32		31
			34.48		31.08
			33.48		33.76
			33.24		34.16
			32.88		34.64
			33.64		33.36
			33.84		34.24
			33.36		34.8
			32.36		33.92
			32.48		33.44
			33.08		34.8
			32.48		33.12
			32.52		34.16
			32.52		33.6
			34.4		35.32
			33.8		36.12
			33.96		35.6
			34.4		34.28
			33.92		34.84
			34.2		34.48
			35.2		35.68
			35.16		36.48
			35.24		35.6
			34.24		36.24
			34.44		35.72
			35		35.96
			33.88		36.48
			33.76		37
			33.8		36.32
			32.4		35.32
			32.32		35.36
			32.6		34.76
			32		36.12
			31.56		34.56
			31.88		34.28
			30.76		35.24
			30.6		33.84
			30.88		34.44
			33.24		34.68
			33.12		35.24
			33.44		35.96
			34.6		37
			33.48		37.24
			33.72		37.24
			32.8		37.08
			33.28		37.76
			33.08		36.96
			32.84		34.8
			32.08		36.08
			31.08		35.96
			31.92		32.4
			32.68		32.2
			32.6		32.36
			34.84		33.04
			35.8		34.32
			35.28		33.32
			28.92		35.8
			29.32		35.52
			30.16		35.32
			29.36		34.44
			29.68		33.2
			29.2		33.84
			32.36		34.44
			31.52		33.88
			32.08		34.88
			31.92		33.04
			31.44		32.8
			32.72		33.52
			33.24		36.12
			31.88		35.72
			31.56		36
			32.68		35.08
			33.04		35.28
			33.48		34.52
			34.72		33.88
			34.72		34.68
			34.68		33.76
			34.88		33.24
			33.88		34.04
			33.72		33.68
			34.08		31.88
			34.56		30.84
			33.48		31.96
			34.16		34
			33.6		34.56
			33.8		35.4
			31.8		33.28
			32.08		32.92
			32.28		34
			30.48		34.6
			30.96		34.12
			30.4		34.96
			32.92		33.72
			32.76		34.16
			32.56		34.24
			32.04		35.64
			31.48		35.92
			32.44		36.16
			31.24		33.64
			31.16		34
			31.04		34.12
			31.48		35.16
			30.16		36.52
			31.36		36.16
			31.8		36.36
			31.16		35.36
			31.84		35.52
			32.44		36.92
			32.44		37.56
			32.76		36.72
			35		35.56
			33.44		35.8
			34.64		35.4
			31.4		36.32
			32.36		35.12
			31.6		34.72
			32.72		35.08
			33.28		34.76
			33		35.04
			33.48		34.12
			33.76		34.52
			34.24		35.12
			32.28		36.44
			31.84		36.36
			30.36		36.8
			32.24		36.96
			32.08		37.8
			32.68		37.24
			29.56		35.16
			30.76		35.68
			30		35.76
			30.56		32.8
			30.04		32.96
			30.08		32.96
			31.52		33.68
			31.36		34.36
			32.8		33.12
			30.8		35.88
			30.6		36.56
			31.28		35.72
			32.84		34.04
			32.44		33.44
			32.8		34.52
			31.56		36.16
			31.2		35.56
			31.28		36.4
			30.32		33.4
			31.44		33.32
			32.16		33.96
			31.72		35.8
			31.52		36.8
			31.6		37.36
			29.44		34.44
			29.68		35.52
			29.64		34.96
			31.84		34.28
			31.48		35.32
			31.84		34.72
			32.24		33.28
			32.4		34.48
			33		34.52
			35.36		30.84
			35.04		30.56
			34.2		31.36
			33.8		32.88
			32.52		33.84
			32.72		34.28
			32.84		33.64
			33.52		33.56
			33.04		34.56
			33.32		34.96
			32.6		34.68
			32.52		35.48
			32.04		33.64
			32.92		33.84
			32.16		33.88
			31.04		36.08
			31.72		36.72
			31		36.72
			31.36		34.56
			30.96		34.88
			30.4		34.96
			30.8		35.36
			31.08		36.08
			31.2		36.04
			30.04		37.2
			29.64		35.84
			30.16		36.24
			30.2		36.32
			30.12		37.12
			30		36.36
			31.44		37.2
			30.88		36.16
			31.76		36.48
			35.36		36.72
			35.68		36.04
			35.24		37.32
			30.52		38.04
			30.8		38.4
			31.32		38.56
			32.68		35.48
			33.2		35.96
			32.76		35.48
			33.04		40
			33.68		39.84
			33.56		39.92
			32.56		36.24
			33.36		36.68
			32.68		36.44
			32.68		33.92
			32.52		35.4
			32.52		35.32
			32.76		35.16
			33.04		35.56
			33.64		34.84
			33.52		35.92
			33.44		36.16
			34.04		36.08
			33.2		33.28
			34.12		33.56
			34		34.32
			33.84		39.04
			34.56		39.56
			34.12		39.24
			33		36.36
			33.44		36.76
			34.4		37.44
			31.96		37.76
			32.08		36.88
			31.68		37.76
			29.68		34.4
			29.48		34.04
			29.8		34.56
			32.56		34.84
			33.12		35.08
			32.96		35
			33.76		37.2
			33.48		37.08
			33.24		37.16
			33.76		33.32
			33.12		33.24
			32.68		33.68
			33.88		33.64
			32.44		33.56
			33.16		33.44
			32.4		33.04
			32.48		32.4
			32.04		33.28
			32.56		33.08
			32.6		33.72
			33.24		33.56
			34.8		35.76
			35.88		35.12
			36.04		35.08
			29.76		36.16
			30.96		37.4
			31.28		36.28
			30.16		38.6
			28.64		38.52
			30.68		39.24
			30.88		37.4
			31.56		37.64
			32.56		37.64
			31.28		36.28
			31.32		36.52
			32.16		36.64
			32.04		37.08
			31.84		36.96
			32.76		37.64
			34.8		36.8
			34.72		35.28
			34.72		36.52
			32.64		36.68
			32.04		36.2
			32.56		37.36
			34.84		37.96
			34.36		37.6
			34.92		38.32
			33.68		35.64
			34.32		35.88
			33.92		35.56
			33.36		39.92
			33.24		40.16
			33.56		40.24
			33.56		36.56
			33.92		36.56
			34.2		37.24
			30		33.28
			29.2		34.96
			29.6		34.8
			31.92		35.68
			31.64		36.08
			31.92		35.32
			32.16		34.64
			31.76		35.44
			32.16		34.44
			29.36		33.76
			28.88		33.92
			29.52		35.08
			31.28		39.4
			31.04		40.2
			31.76		39.28
			30.96		35.52
			30.72		36.2
			30.84		36.8
			32.68		37.28
			32.88		37.24
			32.36		37.72
			33.24		34.92
			32.04		34.6
			32.88		35.04
			31.8		34.76
			32.96		34.52
			32.64		34.72
			32.44		36.08
			32.52		36.12
			33.2		36.44
			33.76		32.08
			33.24		32.24
			33.96		32.6
			32.28		34
			31.68		33.36
			30.4		33.56
			32.64		31.36
			31.88		31.96
			32.88		32.64
			29.56		33.8
			30.92		34.28
			30.04		34.68
			30.12		35.4
			29.68		34.76
			29.68		34.24
			31.6		36.84
			31.04		37.12
			32.64		36.8
			30.6		39
			30.24		38.96
			30.8		38.76
			32.64		36.88
			32.48		37.4
			33.12		37.32
			31.64		36.56
			31.56		36.8
			32.04		37.12
			30.24		37.88
			30.84		37.44
			31.68		38.48
			32.16		37.24
			32.48		35.8
			32.64		36.24
			31.08		36.48
			30.96		35.76
			31.68		36.64
			31.92		38.16
			31.68		37.56
			32.48		37.92
			32.76		36
			33.32		36.28
			33.24		35.52
			35.96		39.28
			35.4		39.28
			35.32		39.4
			33.24		35.68
			32.96		36.8
			32.56		36.92
			32.08		33.84
			33.32		35.04
			32.72		34.84
			32.56		35.52
			31.72		35.2
			32.24		34.8
			32.72		35.04
			33.24		36
			32.72		35.76
			31.72		34.88
			32.84		34.24
			32		36.04
			30.6		39.8
			30.32		40.44
			30.36		39.6
			31		35.72
			31.08		36.6
			31.04		36.32
			31		37.52
			30		37.08
			30.52		37.76
			29.6		35.6
			29.88		35.6
			29.12		35.72
			31.04		35
			30.44		34.72
			30.92		35
			34.8		36.52
			35.4		36.84
			34.88		36.68
			30.04		32.56
			30.76		32.44
			30.84		33.24
			32.28		34.08
			33		34.04
			32.36		34.24
			32.8		32.32
			33.08		32.84
			33.8		33.6
			32.96		32.72
			32.72		33.76
			32.36		33.8
			32.48		34.68
			32.4		34.72
			33.04		34.64
			32.88		35.76
			32.76		36.44
			33.4		36.48
			33.4		38.72
			33.24		38.72
			33.92		38.84
			33.4		36.84
			34.04		37.64
			33.56		37.32
			34.32		36.88
			34.64		36.68
			34.64		36.92
			33.48		37.88
			33.88		36.96
			34.08		38.08
			31.6		34.28
			31.72		33.4
			31.2		34.12
			29.6		36.24
			30.48		35.32
			30.32		36.36
			33.16		38.04
			33.2		37.52
			33.4		38.56
			34.2		38.96
			33.6		39.08
			33.08		39.16
			32.88		35.84
			32.44		36.84
			31.56		36.28
			32.76		35.28
			31.24		34.76
			31.76		36
			32.04		36
			32.32		35.32
			31.72		35.64
			32.44		37.2
			32.24		37
			32.28		37.28
			34.84		36.16
			35.56		35.44
			35.28		36.04
			30.28		37.8
			31.04		37.08
			31.28		37.24
			30		37.6
			28.8		37.36
			30		38.68
			30.8		35.36
			31.36		35.64
			32.56		36.64
			30.8		34.4
			31.28		35.48
			31.76		35
			31.44		35.88
			31.96		35.56
			32.48		34.68
			35.76		34.44
			35.84		34.28
			35.96		34.72
			32.4		33.08
			31.76		32.92
			31.96		32.64
			34.64		35.24
			33.8		36.2
			35		35.6
			32.96		32.96
			33.68		32.92
			33.12		33
			33.08		34.12
			33		33.76
			33.68		33.52
			33.36		34.32
			33.84		34.8
			34.08		33.84
			29.56		35.08
			28.4		34.88
			29.12		35.52
			33.28		37.92
			32.96		37.16
			32.64		37.64
			32.36		35.2
			31.76		35.92
			32.72		35.28
			29.44		37.4
			29.04		36.52
			28.84		37.2
			32		35.56
			31		36.24
			31.64		36.16
			30.92		33.96
			29.76		33.84
			30.12		33.72
			32.24		36.44
			32.4		35.88
			32.2		36.8
			33.6		37.88
			32.36		37.8
			34.12		38.04
			30.72		38.92
			31.64		38.08
			31.8		37.92
			32.04		36.08
			32.76		37.16
			33.12		36.72
			33.64		36.84
			33.04		35.92
			33.76		36.52
			32.08		34.72
			32.08		34.2
			29.84		33.84
			33.96		37.24
			33.4		37.4
			33.16		38
			29.4		37.04
			30.56		37
			29.52		36.52
			30.64		37.64
			30.72		37.12
			30.72		37.28
			31.72		37.04
			31.56		36.6
			32.36		37.56
			31.84		35.76
			31.6		35.84
			32.56		36.48
			33.88		34.96
			33.44		35.72
			33.52		35.52
			31.64		35.76
			31.68		35.08
			31.4		35.32
			29.84		34.2
			31.56		34.08
			31.4		34.36
			32.32		33.48
			32		33.36
			32.08		32.48
			30.84		34.92
			30.8		36.32
			31.04		36.56
			31.6		32.44
			31.24		32.48
			31.72		33.16
			32.4		33.84
			32.44		33.84
			32.32		33.6
			35.28		34.12
			35.4		34.52
			35.08		33.28
			34		35
			33.24		35.16
			33.32		36.08
			31.76		37.48
			33.56		37.44
			32.32		37.24
			32.72		35.56
			32.04		36.28
			32.04		35.44
			32.72		38.04
			33.08		37.44
			32.24		37.8
			31.76		35.92
			32.32		36.2
			32.68		36.32
			30.92		33.84
			30.4		33
			28.96		33.52
			32.32		35.6
			31.72		34.92
			31.92		36.4
			30.72		36.52
			30.32		36.6
			31.28		37.12
			30		37.96
			30.12		37.12
			30.16		37.24
			30.96		35.6
			30.28		36.24
			30.48		35.96
			34.6		36.08
			34.6		35.48
			34.4		35.56
			31.36		34.24
			31.24		33.68
			31.8		33.96
			32.36		37.08
			33.04		36.92
			32.92		36.68
			33.12		36.76
			34.28		36.68
			34.12		36.6
			33		36.68
			33.32		35.48
			32.36		36.96
			33.08		37.32
			33		36.24
			33.24		37.8
			32.12		36.28
			32.08		36.16
			32.12		36.88
			33.68		34.72
			32.92		35.44
			34.28		35.6
			32.96		35.56
			32.6		34.52
			33.04		34.44
			33.84		34.88
			33.96		34.2
			34.16		34.56
			33.12		32.2
			33.4		32.6
			33.8		31.92
			32.32		34.84
			32.64		35.8
			32.4		35.8
			30.6		32.44
			30.68		32.24
			30.28		32.88
			32.88		33.44
			32.76		33.28
			32.64		33.32
			33.8		33.64
			33.48		34.64
			33.08		33
			32.12		34.16
			31.08		34.8
			31.12		35.04
			33.52		37.28
			32.76		37.6
			32.76		37.16
			32.32		35
			32.6		35.96
			32.24		35.24
			31.92		37.12
			31.88		36.12
			32.48		37.24
			35.04		35.44
			35.92		35.8
			36.72		35.6
			29.52		34.28
			30.16		34.88
			30		35.68
			30.36		35
			29.32		35.88
			30.04		35.64
			32.16		38.32
			32.6		38.92
			33.68		38.36
			32		37.12
			31.32		37.44
			32.08		37.04
			31.2		33.16
			31.44		32.72
			32.12		32.88
			34.44		34.64
			34.8		35.4
			35.12		34.88
			33		34.24
			32.36		34.56
			32.16		33.68
			34.96		33.8
			34.24		33.4
			34.88		34.36
			33.72		36.28
			34.48		36.32
			33.96		36.04
			33.28		37.76
			33.24		37.48
			33.6		38.12
			32.2		35.84
			32.72		35.96
			33		35.8
			30.52		33.64
			29.28		32.92
			29.6		33.6
			33.12		34.36
			33.16		33.68
			33.12		33.52
			32.96		34.64
			32.36		34.84
			32.76		34.64
			29.56		33.52
			29.4		35.08
			29.4		35.12
			32.76		34.2
			31.8		34.84
			32.28		34.96
			33.4		32.72
			33.92		32.28
			33.12		33.24
			33.56		34.08
			34.32		34.4
			34.68		33.88
			32.84		38.84
			33.08		37.6
			32.96		37.76
			33.44		35.92
			33.16		35.68
			34.04		35.4
			33.04		35.08
			32.24		35.56
			33.04		35
			33.12		34.76
			32.8		35.04
			32.32		35.28
			33.44		34.44
			33.8		34.24
			33.64		34.32
			29.56		35.36
			30		36.68
			31.04		36.12
			31.08		35.04
			30.76		35.56
			31.88		35.92
			32.12		33.56
			30.8		34.04
			31.44		34.28
			33.72		38.28
			34.24		38.92
			33.72		38.16
			31.76		37.16
			32.28		37.44
			31.44		36.8
			30.4		33.08
			30.76		33.36
			30.68		33
			32.52		34.84
			32.04		35.32
			31.6		35.84
			31.2		35.16
			31.6		34.96
			31.16		33.88
			33.44		33.6
			32.84		33.32
			32.4		34.44
			32		36.44
			31.68		36.6
			33.16		36.16
			32.2		37.48
			33.44		37.24
			33.2		37.32
			34.32		36.24
			35.36		36.48
			34.4		36.2
			35		34.04
			34.56		33.6
			34.4		33.68
			35.2		34.92
			34.6		34.24
			34.4		34.16
			33.16		34.76
			33.88		34.44
			32.96		34.52
			33.48		33.16
			33.88		34.84
			32.8		34.92
			31.72		33.68
			32.64		34.92
			31.48		34.8
			30.2		32.68
			30.48		32.24
			31.16		32.84
			32.64		34.88
			32.64		34.84
			32.04		34.08
			33.08		37.88
			32.48		36.12
			32.56		36.92
			32.36		35.76
			32.28		35.32
			31.96		35.12
			30.12		35.12
			29.68		34.84
			31.04		34.52
			34.88		34.44
			35.72		35.12
			34.28		35.16
			31.52		34.44
			31.84		34.8
			32.16		34.8
			31.52		35.16
			33		36.08
			32		36.2
			33.64		34.92
			32.6		35.12
			34.16		35.6
			32.24		35.6
			32.52		35.8
			32.88		35.6
			32.6		39.2
			31.68		39.36
			31.64		38.64
			32.52		37.28
			33.16		37.12
			32.72		36.76
			34.92		32.48
			35.56		32.76
			35.36		32.6
			34.04		35.36
			33.2		35.8
			33.48		36.2
			33.04		33.76
			33.6		34.28
			32.84		32.88
			35.12		34.4
			34.84		33.88
			34.96		34.88
			33.08		36.88
			33.44		36.08
			33.16		36.36
			30.44		38.24
			31.32		37.8
			31.92		38.2
			31.84		35.68
			32.84		35.88
			31.64		35.48
			31.04		33.4
			32.16		33.32
			31.48		33.12
			32.56		34.6
			32.12		33.88
			32.84		33.92
			32.84		34.6
			33.72		33.96
			32.52		34.52
			31.36		33.28
			31		34.76
			30.76		35.04
			32.44		34.12
			32.64		34.76
			32.2		34.44
			33.72		32.48
			33.84		31.8
			33.6		32.4
			29.76		33.6
			29.92		34.24
			28.92		33.48
			30.16		38.04
			29.8		36.84
			30.92		37.44
			31.44		36.2
			31.64		37.04
			32.6		35.8
			31.56		35.6
			31.68		35.24
			31.56		35.2
			30.68		34.24
			30.72		34.6
			29.4		35.04
			33.48		34.4
			33.96		34.96
			33.44		35.08
			31.8		35.2
			33.12		35.96
			32.32		35.76
			31.96		36.36
			32.6		35.88
			32.88		35.4
			32.32		38.44
			32.92		38.6
			32.8		37.84
			32.88		33.12
			32.32		34.52
			32.4		34.04
			30.64		33.04
			30.76		32.8
			30.56		33.08
			29.68		34.36
			29.12		34.52
			29.64		35.48
			33.44		35.44
			33.84		35.76
			34		35.64
			30.84		34.44
[truncated: 19,115 more rows]
